# Supplementary material for: Microbial succession and its correlation with the dynamics of volatile compounds involved in fermented minced peppers
Source: Front Nutr. 2022 Oct 20;9:1041608. doi: 10.3389/fnut.2022.1041608 (PMC9630939; doi:10.3389/fnut.2022.1041608)
Supplement: Supplementary file 1 [file Table_2.XLSX]

## Sheet: Sheet1
Table S1 VIP values between microbial genera and volatile components the production of fermented minced peppers and their correlation.
	VIP Value	(2E,4E)-2,4-decadienal	Nerolidol	Isoamyl acetate	4-methyl-1-pentanol	Ethyl isovalerate	4-methylpentyl 2-methylbutanoate	4-methylpentyl 3-methylbutanoate	α-terpineol	4-methylhexyl 2-methylbutanoate	α-Ionone	4-methylpentyl 8-methylnonanoate	Ethyl 2-methylbutyrate	(S)-(+)-4-methyl-1-hexanol	Hexyl acetate	3,5,5-trimethyl-2-cyclohexen-1-ol	Cis-1,1,3,5-tetramethylcyclohexane	Linalool	Phenylethyl Alcohol	1,2,4,5-tetramethylbenzene	Trans-2-nonenal	2-isobutyl-3-methoxypyrazine	Azulene	Trans-3-tetradecene	2-methyltetradecane	1-dodecanol	Pentadecane	β-himachalene	1-pentadecanol acetate
Aureimonas	0.943678	0.692223	0.526772	0.603394	0.718229	0.207353	-0.429185	-0.330679	-0.255582	0.0359722	-0.40383	0.317065	0.34427	0.536334	0.0682147	0.380082	0.402085	-0.314075	0.426086	-0.0693086	-0.0412962	0.0122567	-0.0403662	-0.197832	-0.0890263	-0.112928	-0.0868358	-0.561084	0.263945
Brachybacterium	0.865142	0.777736	0.676026	0.633386	0.657289	0.467297	-0.363917	-0.212532	-0.246026	0.148117	-0.352051	0.307786	0.527688	0.556344	0.285938	0.404331	0.460255	-0.288361	0.583208	0.0176287	-0.0868495	-0.0170668	-0.0588895	-0.0182009	-0.030656	-0.0197422	-0.0888296	-0.489815	0.247136
Candida	1.05174	0.285696	0.191859	0.350377	0.422403	-0.0892547	-0.716506	-0.66086	0.257968	-0.0402546	-0.703643	0.26953	0.0381173	0.152585	-0.302561	-0.135578	-0.0497225	0.128072	0.184971	-0.368326	-0.318129	-0.404042	-0.465435	-0.509163	-0.388365	-0.169797	-0.441594	-0.696238	-0.14299
Carnobacterium	0.873534	0.609884	0.545645	0.723621	0.639985	0.336388	-0.321233	-0.200456	-0.298195	0.233689	-0.460218	0.438076	0.409541	0.514722	0.0430623	0.348877	0.362273	-0.317046	0.475451	0.0237353	-0.0451985	0.0102437	0.011561	-0.0578744	0.0764548	0.120014	0.0165128	-0.439161	0.321704
Cellulosimicrobium	0.879222	0.73788	0.616622	0.560334	0.605757	0.393364	-0.355058	-0.203462	-0.236743	0.0798915	-0.330034	0.398782	0.463236	0.475678	0.221887	0.339314	0.375577	-0.301987	0.530107	-0.103579	-0.0931081	0.0014809	-0.0435255	-0.144638	-0.0119064	-0.108562	-0.0940533	-0.459192	0.293393
Chryseobacterium	1.3007	0.422007	0.288547	0.146374	0.141475	0.197132	0.156753	0.299868	-0.420465	-0.0653507	0.123122	0.814615	0.204075	0.0445141	0.0773988	0.132185	0.020255	-0.50902	0.23478	-0.428092	0.080663	0.357625	0.35858	-0.374645	0.429177	-0.290583	0.225665	0.137422	0.69614
Citricoccus	1.08342	0.619579	0.796014	0.628037	0.364346	0.820391	-0.152629	0.0680061	-0.246401	0.295191	-0.216953	0.344984	0.767099	0.444523	0.519401	0.372211	0.421209	-0.176268	0.766737	0.222291	-0.22109	-0.0914098	-0.0318426	0.246883	0.195574	0.212771	-0.0330435	-0.23274	0.235453
Cladosporium	1.35679	-0.383778	-0.124712	-0.394385	-0.346	-0.231133	-0.672439	-0.751047	0.84429	-0.318951	-0.253491	-0.351101	-0.08349	-0.500339	-0.292296	-0.594071	-0.47985	0.902016	0.0244066	-0.255964	-0.723548	-0.854043	-0.803476	-0.541953	-0.706872	-0.408663	-0.850168	-0.572794	-0.847218
Clostridium	0.900872	0.514351	0.573629	0.717703	0.504065	0.443289	-0.296312	-0.145553	-0.244124	0.350187	-0.501201	0.500621	0.456972	0.442592	0.0578643	0.272363	0.304841	-0.246482	0.505747	0.0517715	-0.155202	-0.0903224	-0.0527265	0.0201251	0.164153	0.262728	0.00521949	-0.353626	0.292343
Comamonas	0.953073	0.726737	0.759398	0.493502	0.414772	0.688923	-0.158581	0.0695304	-0.304204	0.116797	-0.128719	0.430582	0.664891	0.438731	0.52584	0.394611	0.426008	-0.320267	0.675346	0.00802314	-0.152461	0.0292016	0.0254514	0.0554192	0.18415	-0.0248817	-0.0247865	-0.22125	0.364422
Enterobacter	0.894051	0.816038	0.696121	0.441917	0.508775	0.55442	-0.182391	0.00394152	-0.307748	0.0126827	-0.0734276	0.372826	0.581386	0.450551	0.477467	0.405727	0.428457	-0.359124	0.613642	-0.078409	-0.0464902	0.117255	0.0682143	-0.0545161	0.0719814	-0.20124	-0.0367957	-0.299321	0.366117
Epilithonimonas	1.22679	0.232914	0.425367	0.269716	-0.146458	0.671556	0.311654	0.526728	-0.2898	0.370342	0.0462923	0.702703	0.471021	0.00412394	0.32531	0.0532079	0.0232399	-0.27701	0.427884	-0.0497738	-0.0842852	0.131753	0.22589	0.183364	0.602063	0.277849	0.253917	0.370796	0.49467
Gordonia	0.90887	0.454642	0.51122	0.729442	0.443616	0.449926	-0.198428	-0.0635323	-0.249624	0.468359	-0.493459	0.520464	0.422994	0.399199	0.0068506	0.224185	0.255321	-0.246892	0.461386	0.0851638	-0.0944436	-0.0510978	-0.000778841	0.107008	0.231076	0.375041	0.0847324	-0.257588	0.304832
Guehomyces	1.07586	-0.150452	-0.127683	0.131818	0.322818	-0.432358	-0.858216	-0.865733	0.464302	-0.37034	-0.768235	-0.23332	-0.247594	0.124946	-0.361668	-0.168722	-0.0787907	0.36602	-0.113553	-0.206062	-0.371285	-0.58547	-0.668833	-0.489805	-0.662401	-0.158397	-0.593353	-0.749497	-0.499126
Hanseniaspora	1.35031	0.511667	0.526436	0.624951	0.52435	0.533307	0.441523	0.486365	-0.808463	0.325634	0.299321	-0.100899	0.527569	0.735413	0.546419	0.883507	0.802077	-0.610346	0.405885	0.795689	0.444415	0.567903	0.631054	0.778942	0.474035	0.446594	0.612764	0.178749	0.510847
Isoptericola	0.923378	0.811825	0.751765	0.549602	0.648388	0.507685	-0.399893	-0.222048	-0.251506	-0.0137647	-0.257225	0.238637	0.593505	0.578155	0.436389	0.475404	0.52762	-0.281184	0.639474	0.0226929	-0.157104	-0.0412973	-0.0894981	-0.0559818	-0.0686338	-0.149549	-0.158414	-0.512874	0.231256
Leifsonia	0.927136	0.738119	0.640441	0.56801	0.700746	0.316253	-0.473893	-0.338349	-0.238124	-0.0402545	-0.356451	0.26953	0.454685	0.560853	0.225669	0.43078	0.465878	-0.279641	0.525941	-0.039819	-0.14132	-0.0527012	-0.101849	-0.185001	-0.113014	-0.169797	-0.164809	-0.588818	0.228012
Leuconostoc	0.92355	0.713279	0.58791	0.622319	0.720477	0.282894	-0.432095	-0.305996	-0.272609	0.0228832	-0.399849	0.311603	0.407999	0.572561	0.156404	0.422598	0.448389	-0.322687	0.480936	-0.0330103	-0.0715492	-0.00254279	-0.0516622	-0.157181	-0.0696698	-0.094248	-0.0943852	-0.552843	0.271559
Methylobacterium	0.895617	0.851572	0.747474	0.575961	0.644742	0.569835	-0.291424	-0.114228	-0.295618	0.0747358	-0.207701	0.232926	0.612815	0.596496	0.486606	0.493892	0.548598	-0.330643	0.644761	0.0677665	-0.0569257	0.046793	-0.00926092	0.0602845	-0.0147224	-0.0802431	-0.0700781	-0.427771	0.271213
Mortierella	1.06724	0.0839953	-0.020833	-0.272725	0.151156	-0.484445	-0.750061	-0.858664	0.486543	-0.0350931	-0.403567	-0.209795	-0.332299	-0.0629152	-0.438288	-0.236388	-0.0471163	0.315581	-0.265518	-0.361598	-0.466835	-0.571107	-0.682048	-0.442451	-0.549598	-0.269137	-0.574022	-0.610434	-0.471672
Nitratireductor	1.02617	0.276377	0.444746	0.715784	0.291031	0.518064	-0.0885546	0.076015	-0.233282	0.529582	-0.507309	0.523675	0.413733	0.343264	0.0499198	0.17168	0.198818	-0.212936	0.424915	0.162727	-0.101107	-0.0709293	0.00617594	0.246429	0.340784	0.55916	0.149013	-0.084702	0.294641
Novosphingobium	0.881315	0.83648	0.702405	0.556264	0.652649	0.483641	-0.320222	-0.162313	-0.283682	0.0459674	-0.222728	0.275034	0.554817	0.558944	0.390368	0.454459	0.498185	-0.328349	0.602349	-0.00214033	-0.0571888	0.0482094	-0.00882181	-0.0392287	-0.0356717	-0.140129	-0.0843957	-0.461364	0.281494
Ochrobactrum	1.08679	0.750004	0.565655	0.105395	0.447415	0.384854	-0.471047	-0.301771	0.0764107	-0.38217	-0.0769975	-0.0845521	0.451331	0.362616	0.619948	0.264946	0.369476	-0.0501733	0.511447	-0.202784	-0.185409	-0.133374	-0.289236	-0.208975	-0.416369	-0.53657	-0.427819	-0.528053	-0.0700574
Oerskovia	1.17951	0.703796	0.699872	0.123522	0.243302	0.708086	-0.288436	-0.0706493	0.0706272	-0.144612	0.0249454	-0.0633987	0.656958	0.306176	0.817788	0.252412	0.380873	0.0137462	0.662718	-0.0198677	-0.266743	-0.180123	-0.269477	0.0862618	-0.223537	-0.289589	-0.357885	-0.316818	-0.0786725
Pichia	1.05851	0.157861	0.269333	0.431364	0.0599794	0.321297	0.206753	0.226092	-0.287787	0.894648	-0.212601	0.465767	0.165232	0.151346	-0.1944	0.0935654	0.145824	-0.266025	0.0980838	0.220425	0.00519716	0.0579272	0.157721	0.453817	0.555947	0.73001	0.380583	0.227415	0.332784
Pseudomonas	0.902244	0.779512	0.564076	0.578212	0.686595	0.322216	-0.305636	-0.182368	-0.301966	0.0678242	-0.293139	0.341946	0.405982	0.535745	0.205573	0.400476	0.424422	-0.379642	0.471479	-0.0770296	0.0412418	0.114591	0.0441793	-0.112867	-0.0258001	-0.121852	-0.0183794	-0.451133	0.332082
Roseomonas	0.96893	0.295537	0.363701	0.635647	0.194346	0.535271	0.120274	0.226866	-0.235244	0.702382	-0.330083	0.468352	0.376854	0.24735	0.0332051	0.106436	0.141907	-0.212239	0.366417	0.197634	0.0552877	0.05956	0.133647	0.392788	0.389561	0.60428	0.268569	0.0667489	0.291771
Sphingobacterium	0.889258	0.786922	0.696762	0.537286	0.599545	0.482659	-0.318876	-0.143561	-0.282981	0.0322983	-0.237558	0.362038	0.547497	0.513385	0.364824	0.418191	0.451256	-0.329763	0.596153	-0.0515839	-0.105825	0.0255715	-0.0171199	-0.0919514	0.0158071	-0.139332	-0.087392	-0.426551	0.317182
Sphingobium	0.893883	0.740497	0.575338	0.589917	0.653475	0.330558	-0.313112	-0.185628	-0.300453	0.0973464	-0.316522	0.400614	0.415438	0.506761	0.1644	0.376934	0.395742	-0.363483	0.481238	-0.0817974	-0.01095	0.0783973	0.0312035	-0.133589	0.014855	-0.0911138	-0.0219915	-0.443222	0.344282
Stenotrophomonas	0.886936	0.839633	0.629375	0.539184	0.678381	0.400219	-0.304398	-0.167837	-0.286977	0.0329816	-0.222866	0.270677	0.477152	0.551566	0.330728	0.434819	0.473217	-0.358483	0.533	-0.0482797	0.0193811	0.103813	0.0245865	-0.0714447	-0.0598067	-0.170832	-0.0565043	-0.458093	0.296
